# Supplementary material for: Autism Spectrum Disorder: A Neuro-Immunometabolic Hypothesis of the Developmental Origins
Source: Biology (Basel). 2023 Jun 26;12(7):914. doi: 10.3390/biology12070914 (PMC10375982; doi:10.3390/biology12070914)
Supplement: Supplementary file 1 [file biology-12-00914-s001.zip]

Archive with 1 entries (1 files):
- biology-2416385-supplementary.xlsx
