# Supplementary material for: Autism Spectrum Disorder: A Neuro-Immunometabolic Hypothesis of the Developmental Origins
Source: Biology (Basel). 2023 Jun 26;12(7):914. doi: 10.3390/biology12070914 (PMC10375982; doi:10.3390/biology12070914)
Supplement: Supplementary file 1 [file biology-12-00914-s001.zip › biology-2416385-supplementary.xlsx]

## Sheet: Table S1- string_MCL_clusters
string_MCA_clusters
#clustering method	cluster number	cluster color	gene count	protein name	Cluster name	protein identifier	protein description
MCL	1	Red	5	PTPRC	Microglia phenotype	9606.ENSP00000411355	Receptor-type tyrosine-protein phosphatase C; Protein tyrosine-protein phosphatase required for T-cell activation through the antigen receptor. Acts as a positive regulator of T-cell coactivation upon binding to DPP4. The first PTPase domain has enzymatic activity, while the second one seems to affect the substrate specificity of the first one. Upon T-cell activation, recruits and dephosphorylate…
MCL	1	Red	5	TGFB1	Microglia phenotype	9606.ENSP00000221930	Transforming growth factor beta-1; Multifunctional protein that controls proliferation, differentiation and other functions in many cell types. Many cells synthesize TGFB1 and have specific receptors for it. It positively and negatively regulates many other growth factors. It plays an important role in bone remodeling as it is a potent stimulator of osteoblastic bone formation, causing chemotaxis…
MCL	1	Red	5	CX3CR1	Microglia phenotype	9606.ENSP00000351059	CX3C chemokine receptor 1; Receptor for the CX3C chemokine fractalkine (CX3CL1); binds to CX3CL1 and mediates both its adhesive and migratory functions. Acts as coreceptor with CD4 for HIV-1 virus envelope protein (in vitro). Isoform 2 and isoform 3 seem to be more potent HIV-1 coreceptors than isoform 1
MCL	1	Red	5	IL6	Inflammation	9606.ENSP00000385675	Interleukin-6; Cytokine with a wide variety of biological functions. It is a potent inducer of the acute phase response. Plays an essential role in the final differentiation of B-cells into Ig- secreting cells Involved in lymphocyte and monocyte differentiation. Acts on B-cells, T-cells, hepatocytes, hematopoietic progenitor cells and cells of the CNS. Required for the generation of T(H)17 cells.…
MCL	1	Red	5	C4B	Complement pathway	9606.ENSP00000415941	Complement C4-B; Non-enzymatic component of the C3 and C5 convertases and thus essential for the propagation of the classical complement pathway. Covalently binds to immunoglobulins and immune complexes and enhances the solubilization of immune aggregates and the clearance of IC through CR1 on erythrocytes. C4A isotype is responsible for effective binding to form amide bonds with immune aggregate…
MCL	2	Yellow	4	CRH	Stress	9606.ENSP00000276571	Corticoliberin; Hormone regulating the release of corticotropin from pituitary gland (By similarity). Induces NLRP6 in intestinal epithelial cells, hence may influence gut microbiota profile (By similarity); Endogenous ligands
MCL	2	Yellow	4	CRHR2	Stress	9606.ENSP00000340943	Corticotropin-releasing factor receptor 2; G-protein coupled receptor for CRH (corticotropin- releasing factor), UCN (urocortin), UCN2 and UCN3. Has high affinity for UCN. Ligand binding causes a conformation change that triggers signaling via guanine nucleotide-binding proteins (G proteins) and down-stream effectors, such as adenylate cyclase. Promotes the activation of adenylate cyclase, leadin…
MCL	2	Yellow	4	HSD11B1	Stress	9606.ENSP00000355995	Corticosteroid 11-beta-dehydrogenase isozyme 1; Catalyzes reversibly the conversion of cortisol to the inactive metabolite cortisone. Catalyzes reversibly the conversion of 7-ketocholesterol to 7-beta-hydroxycholesterol. In intact cells, the reaction runs only in one direction, from 7- ketocholesterol to 7-beta-hydroxycholesterol (By similarity); Short chain dehydrogenase/reductase superfamily
MCL	2	Yellow	4	UCN3	Stress	9606.ENSP00000369798	Urocortin-3; Suppresses food intake, delays gastric emptying and decreases heat-induced edema. Might represent an endogenous ligand for maintaining homeostasis after stress
MCL	3	Green	3	GAP43	Stress	9606.ENSP00000377372	Neuromodulin; This protein is associated with nerve growth. It is a major component of the motile "growth cones" that form the tips of elongating axons. Plays a role in axonal and dendritic filopodia induction
MCL	3	Green	3	DLG4	Stress	9606.ENSP00000382428	Disks large homolog 4; Interacts with the cytoplasmic tail of NMDA receptor subunits and shaker-type potassium channels. Required for synaptic plasticity associated with NMDA receptor signaling. Overexpression or depletion of DLG4 changes the ratio of excitatory to inhibitory synapses in hippocampal neurons. May reduce the amplitude of ASIC3 acid-evoked currents by retaining the channel intracell…
MCL	3	Green	3	SLC1A2	Astrocyte phenotype	9606.ENSP00000278379	Excitatory amino acid transporter 2; Sodium-dependent, high-affinity amino acid transporter that mediates the uptake of L-glutamate and also L-aspartate and D-aspartate. Functions as a symporter that transports one amino acid molecule together with two or three Na(+) ions and one proton, in parallel with the counter-transport of one K(+) ion. Mediates Cl(-) flux that is not coupled to amino acid …
MCL	6	Purple	2	BRD4	Microglia phenotype/Epigenetic memory	9606.ENSP00000263377	Bromodomain-containing protein 4; Chromatin reader protein that recognizes and binds acetylated histones and plays a key role in transmission of epigenetic memory across cell divisions and transcription regulation. Remains associated with acetylated chromatin throughout the entire cell cycle and provides epigenetic memory for postmitotic G1 gene transcription by preserving acetylated chromatin st…
MCL	6	Purple	2	HDAC4	Epigenetic memory	9606.ENSP00000264606	Histone deacetylase 4; Responsible for the deacetylation of lysine residues on the N-terminal part of the core histones (H2A, H2B, H3 and H4). Histone deacetylation gives a tag for epigenetic repression and plays an important role in transcriptional regulation, cell cycle progression and developmental events. Histone deacetylases act via the formation of large multiprotein complexes. Involved in …
MCL	4	Medium Aqua Marine	2	MTOR	Energy homeostasis	9606.ENSP00000354558	Serine/threonine-protein kinase mTOR; Serine/threonine protein kinase which is a central regulator of cellular metabolism, growth and survival in response to hormones, growth factors, nutrients, energy and stress signals. MTOR directly or indirectly regulates the phosphorylation of at least 800 proteins. Functions as part of 2 structurally and functionally distinct signaling complexes mTORC1 and …
MCL	4	Medium Aqua Marine	2	PRKCB	Stress	9606.ENSP00000305355	Protein kinase C beta type; Calcium-activated, phospholipid- and diacylglycerol (DAG)-dependent serine/threonine-protein kinase involved in various cellular processes such as regulation of the B-cell receptor (BCR) signalosome, oxidative stress-induced apoptosis, androgen receptor-dependent transcription regulation, insulin signaling and endothelial cells proliferation. Plays a key role in B-cell…
MCL	5	Dark Cyan	2	PIK3CA	Stress	9606.ENSP00000263967	Phosphatidylinositol 4,5-bisphosphate 3-kinase catalytic subunit alpha isoform; Phosphoinositide-3-kinase (PI3K) that phosphorylates PtdIns (Phosphatidylinositol), PtdIns4P (Phosphatidylinositol 4- phosphate) and PtdIns(4,5)P2 (Phosphatidylinositol 4,5- bisphosphate) to generate phosphatidylinositol 3,4,5-trisphosphate (PIP3). PIP3 plays a key role by recruiting PH domain-containing proteins to t…
MCL	5	Dark Cyan	2	OGT	Stress	9606.ENSP00000362824	UDP-N-acetylglucosamine--peptide N-acetylglucosaminyltransferase 110 kDa subunit; Catalyzes the transfer of a single N-acetylglucosamine from UDP-GlcNAc to a serine or threonine residue in cytoplasmic and nuclear proteins resulting in their modification with a beta- linked N-acetylglucosamine (O-GlcNAc). Glycosylates a large and diverse number of proteins including histone H2B, AKT1, EZH2, PFKL, …
